# Supplementary material for: Quality of life of inguinal hernia patients in Taiwan: The application of the hernia-specific quality of life assessment instrument
Source: PLoS One. 2017 Aug 17;12(8):e0183138. doi: 10.1371/journal.pone.0183138 (PMC5560705; doi:10.1371/journal.pone.0183138)
Supplement: S4 File — (XLS) [file pone.0183138.s008.xls]

## Sheet: Covariance_matrix
_TYPE_	_NAME_	Q01	Q02	Q03	Q04	Q05	Q08	Q09	Q11	Q12	Q13	Q15	Q17	Q18	Q19	Q20
COV	Q01	3.58861	0.23416	2.73414	2.2175	1.78367	0.361619	2.0887	0.467753	0.267966	0.475196	0.274268	0.509728	0.20574	0.0394191	0.0878285
COV	Q02	0.23416	2.85876	1.11427	1.01975	1.67238	-0.749509	1.03284	0.35914	0.119622	0.394933	0.135146	0.189331	0.0681535	0.1074	0.0727006
COV	Q03	2.73414	1.11427	5.7089	4.00204	3.1442	0.512647	3.36896	0.805736	0.320896	0.982539	0.451883	0.772716	0.225207	0.0901798	0.398807
COV	Q04	2.2175	1.01975	4.00204	5.11143	3.76779	0.2541	3.40663	0.868488	0.341688	0.8914	0.435983	0.665202	0.138071	0.0229945	0.274844
COV	Q05	1.78367	1.67238	3.1442	3.76779	5.5898	-0.284639	3.05247	0.994447	0.448052	0.800422	0.26616	0.410346	0.0322598	0.142347	-0.0801835
COV	Q08	0.361619	-0.749509	0.512647	0.2541	-0.284639	2.17863	0.708435	-0.0474433	0.0204821	0.204694	-0.0606695	0.266921	0.0739017	0.00125523	0.374425
COV	Q09	2.0887	1.03284	3.36896	3.40663	3.05247	0.708435	8.12477	1.23404	0.443659	1.15184	0.615005	0.962025	0.17459	0.294803	0.599188
COV	Q11	0.467753	0.35914	0.805736	0.868488	0.994447	-0.0474433	1.23404	0.661873	0.177111	0.321557	0.185122	0.238397	0.0313983	0.0672796	0.0425618
COV	Q12	0.267966	0.119622	0.320896	0.341688	0.448052	0.0204821	0.443659	0.177111	0.222802	0.140992	0.0654363	0.0590717	-0.00274252	-0.00713758	-0.0373405
COV	Q13	0.475196	0.394933	0.982539	0.8914	0.800422	0.204694	1.15184	0.321557	0.140992	0.746483	0.164217	0.283675	0.110565	0.127092	0.26454
COV	Q15	0.274268	0.135146	0.451883	0.435983	0.26616	-0.0606695	0.615005	0.185122	0.0654363	0.164217	1.16569	0.188988	0.103347	0.075523	0.115063
COV	Q17	0.509728	0.189331	0.772716	0.665202	0.410346	0.266921	0.962025	0.238397	0.0590717	0.283675	0.188988	0.502075	0.0792015	0.0673989	0.147681
COV	Q18	0.20574	0.0681535	0.225207	0.138071	0.0322598	0.0739017	0.17459	0.0313983	-0.00274252	0.110565	0.103347	0.0792015	0.320747	0.130481	0.139039
COV	Q19	0.0394191	0.1074	0.0901798	0.0229945	0.142347	0.00125523	0.294803	0.0672796	-0.00713758	0.127092	0.075523	0.0673989	0.130481	0.568361	0.192445
COV	Q20	0.0878285	0.0727006	0.398807	0.274844	-0.0801835	0.374425	0.599188	0.0425618	-0.0373405	0.26454	0.115063	0.147681	0.139039	0.192445	0.773444
MEAN		0.831169	2.26562	1.49091	1.22338	1.1671	1.96094	2.29504	1.58073	1.16667	2.15584	1.65	1.49583	1.42739	2.10373	1.79253
STD		1.89436	1.69079	2.38933	2.26085	2.36428	1.47602	2.8504	0.813556	0.47202	0.863992	1.07967	0.708572	0.566345	0.753897	0.879457
N		385	384	385	385	383	384	383	384	384	385	240	240	241	241	241
CORR	Q01	1	0.0729586	0.604061	0.517761	0.398092	0.129193	0.385911	0.302672	0.299884	0.289664	0.139213	0.390123	0.197338	0.0284032	0.0542493
CORR	Q02	0.0729586	1	0.275277	0.266235	0.416782	-0.299725	0.213714	0.261324	0.149372	0.269512	0.169734	0.358187	0.161616	0.191324	0.11102
CORR	Q03	0.604061	0.275277	1	0.740855	0.55572	0.145181	0.493657	0.413581	0.284871	0.474975	0.194973	0.507562	0.185348	0.0557551	0.211366
CORR	Q04	0.517761	0.266235	0.740855	1	0.704185	0.0760576	0.527455	0.471006	0.320486	0.455348	0.195112	0.451796	0.117516	0.0147024	0.150643
CORR	Q05	0.398092	0.416782	0.55572	0.704185	1	-0.0812716	0.451788	0.516543	0.402487	0.390441	0.143968	0.338717	0.0331344	0.109968	-0.0530409
CORR	Q08	0.129193	-0.299725	0.145181	0.0760576	-0.0812716	1	0.168055	-0.0395975	0.0295502	0.159986	-0.0347242	0.233819	0.0807194	0.00103178	0.264093
CORR	Q09	0.385911	0.213714	0.493657	0.527455	0.451788	0.168055	1	0.531054	0.330138	0.467605	0.214935	0.513217	0.116669	0.147649	0.258114
CORR	Q11	0.302672	0.261324	0.413581	0.471006	0.516543	-0.0395975	0.531054	1	0.461208	0.456891	0.23078	0.453066	0.0747887	0.120647	0.0654982
CORR	Q12	0.299884	0.149372	0.284871	0.320486	0.402487	0.0295502	0.330138	0.461208	1	0.345285	0.146278	0.199663	-0.0116232	-0.0227736	-0.102244
CORR	Q13	0.289664	0.269512	0.474975	0.455348	0.390441	0.159986	0.467605	0.456891	0.345285	1	0.194037	0.512726	0.249685	0.215359	0.384906
CORR	Q15	0.139213	0.169734	0.194973	0.195112	0.143968	-0.0347242	0.214935	0.23078	0.146278	0.194037	1	0.246451	0.169025	0.0938414	0.120941
CORR	Q17	0.390123	0.358187	0.507562	0.451796	0.338717	0.233819	0.513217	0.453066	0.199663	0.512726	0.246451	1	0.197188	0.126475	0.236897
CORR	Q18	0.197338	0.161616	0.185348	0.117516	0.0331344	0.0807194	0.116669	0.0747887	-0.0116232	0.249685	0.169025	0.197188	1	0.3056	0.279152
CORR	Q19	0.0284032	0.191324	0.0557551	0.0147024	0.109968	0.00103178	0.147649	0.120647	-0.0227736	0.215359	0.0938414	0.126475	0.3056	1	0.290255
CORR	Q20	0.0542493	0.11102	0.211366	0.150643	-0.0530409	0.264093	0.258114	0.0654982	-0.102244	0.384906	0.120941	0.236897	0.279152	0.290255	1
